# Supplementary material for: Expected values for the accuracy of predicted breeding values accounting for genetic differences between reference and target populations
Source: Genet Sel Evol. 2024 Feb 29;56:15. doi: 10.1186/s12711-024-00876-9 (PMC11234767; doi:10.1186/s12711-024-00876-9)
Supplement: Supplementary file 1 — Additional file 1. Example_IGC. Sample code to simulate genotypes/phenotypes, perform genomic prediction and compute the index of genetic correlation (IGC) between reference and target populations. [file 12711_2024_876_MOESM1_ESM.r]

# library(devtools)
# install_github("bcuyabano/GenEval")
rm(list=ls())
library(GenEval)
library(BGLR)

#----------------------------------------#
# generate replicates of data/prediction #
#----------------------------------------#

# simulate phased genotypes for base population
geno <- simGeno(400,runif(500,0.05,0.5),LD=FALSE,phased=TRUE)
# simulate pedigree of a random mating population,
# for 25 generations after base population
ped <- simPopInfo(c(400,rep(100,25)),n.gen=25)
# simulated genotypes for all generations
geno <- popBreed(geno,ped)
# unphase genotypes
geno <- geno[[1]] + geno[[2]]
# data frame to store results
predacc <- data.frame()
# perform analyses on 10 replicates, covering heritabilities from 0.1 to 0.9
for(r in 1:10){
  cat("replicate ",r,"\n")
  for(h2 in (1:9)/10){
    # simulate phenotypes
    y <- simPheno(geno,h2=h2,Vy=100)$y
    # perform GBLUP to predict generation 1, 10, and 20, always using base population as reference
    for(k in c(1,10,20)){
      tmp <- BLUPsolve(y=y[ped$generation %in% c(0,k)],VarMat=mkGRM(geno[ped$generation %in% c(0,k),]),TestGroup=201:400,verbose=FALSE)
      tmp <- data.frame(generation=k,h2=tmp$VarComp[1]/sum(tmp$VarComp),acc_ref=sqrt(tmp$VarComp[1]/sum(tmp$VarComp)*tmp$modelFit$FitAccRand),acc_target=tmp$modelPred$PredAccRand)
      # obtain Z-transformed correlations on reference and target populations
      tmp$Zref <- log((1+tmp$acc_ref)/(1-tmp$acc_ref))
      tmp$Ztarget <- log((1+tmp$acc_target)/(1-tmp$acc_target))
      predacc <- rbind(predacc,tmp)
    };rm(k,tmp,y)
  };rm(h2)
};rm(r)
rownames(predacc) <- 1:nrow(predacc)

# overview of the results
str(predacc)
head(predacc)

#----------------------------------------------------------------------------#
# index of genetic correlation (IGC) between reference and target population #
#----------------------------------------------------------------------------#

# using the SVD
rSVD <- numeric(0)
dT <- numeric(0)
d2 <- numeric(0)
for(k in c(1,10,20)){
  p <- apply(geno[ped$generation %in% c(0,k),],2,mean)/2
  s2pq <- sum(2*p*(1-p))
  M1svd <- svd((geno[ped$generation == 0,] - matrix(2*p,sum(ped$generation == 0),ncol(geno),byrow=TRUE))/sqrt(s2pq))
  M2svd <- svd((geno[ped$generation == k,] - matrix(2*p,sum(ped$generation == k),ncol(geno),byrow=TRUE))/sqrt(s2pq))
  Tsvd <- svd(sqrt(sum(ped$generation == k)/sum(ped$generation == 0))*crossprod(M2svd$v,M1svd$v)%*%diag(M1svd$d))
  dT <- cbind(dT,Tsvd$d)
  d2 <- cbind(d2,M2svd$d)
  d2_2 <- M2svd$d^2
  tmp <- lm(dT[,ncol(dT)] ~ d2[,ncol(d2)] + d2_2)$coef
  rSVD <- c(rSVD,sum(tmp))
  rm(p,s2pq,M1svd,M2svd,Tsvd,d2_2,tmp)
};rm(k)
# using the regression: Ztarget ~ r * Zref
rZ <- numeric(0)
for(k in c(1,10,20)){
  rZ <- c(rZ,lm(Ztarget ~ Zref - 1,data=predacc[predacc$generation == k,])$coef[1])
};rm(k)

# view IGC's
rSVD
rZ
# ATTENTION!! The difference between rZ and rSVD observed here is bigger than in the paper
# this is because the sample sizes on this example are very small,
# and rZ and rSVD are more suceptible to the effects of sampling.

#-------#
# plots #
#-------#

par(mfrow=c(1,2),mar=c(4.5,4.5,1,1))
plot(NA,xlim=range(c(d2,dT)),ylim=range(c(d2,dT)),xlab="singular values of M2",ylab="singular values of T")
for(k in 1:3){
  points(d2[,k],dT[,k],col=hcl.colors(25,"Plasma")[c(1,10,20)[k]])
};rm(k)
abline(0,1,lty=2)
for(k in 1:3){
  d2_2 <- d2[,k]^2
  tmp <- lm(dT[,k] ~ d2[,k] + d2_2)$coef
  rm(d2_2)
  curve(tmp[1]+tmp[2]*x+tmp[3]*x^2,lwd=2,col=hcl.colors(25,"Plasma")[c(1,10,20)[k]],add=TRUE)
};rm(k)
legend("topleft",bty="n",col=c(1,hcl.colors(25,"Plasma")[c(1,10,20)]),lty=c(2,1,1,1),lwd=c(1,2,2,2),legend=c("Identity line",paste0("Generation ",c(1,10,20))))
legend("top",bty="n",pch=NA,legend=c("",paste0("r = ",round(rSVD,3))))
plot(NA,xlim=range(c(predacc$Zref,predacc$Ztarget)),ylim=range(c(predacc$Zref,predacc$Ztarget)),xlab="Zref",ylab="Ztarget")
for(k in c(1,10,20)){
  points(predacc$Zref[predacc$generation == k],predacc$Ztarget[predacc$generation == k],col=hcl.colors(25,"Plasma")[k])
};rm(k)
abline(0,1,lty=2)
for(k in c(1,10,20)){
  abline(lm(Ztarget ~ Zref - 1,data=predacc[predacc$generation == k,]),lwd=2,col=hcl.colors(25,"Plasma")[k])
};rm(k)
legend("topleft",bty="n",col=c(1,hcl.colors(25,"Plasma")[c(1,10,20)]),lty=c(2,1,1,1),lwd=c(1,2,2,2),legend=c("Identity line",paste0("Generation ",c(1,10,20))))
legend("top",bty="n",pch=NA,legend=c("",paste0("r = ",round(rZ,3))))
